# Supplementary material for: Lower Satisfaction and Inferior Outcomes Associated With Delayed Surgery for Chronic Quadriceps Tendon Ruptures: A Systematic Review
Source: Arthrosc Sports Med Rehabil. 2026 Jun 12:e70004. Online ahead of print. doi: 10.1002/ars2.70004 (PMC13399835; doi:10.1002/ars2.70004)
Supplement: Supplementary file 1 — Supplementary Material [file ARS2-9999-e70004-s001.zip]

Archive with 2 entries (2 files):
- Appendix 1.pdf
- Supplemental Table 1.pdf
